# Supplementary material for: Resveratrol prevents gallstones in mice fed on a high fat diet via regulating PPAR-γ and SR-BI
Source: Front Pharmacol. 2025 Mar 17;16:1543865. doi: 10.3389/fphar.2025.1543865 (PMC11955665; doi:10.3389/fphar.2025.1543865)
Supplement: Supplementary file 1 [file DataSheet1.zip]

Archive with 9 entries (8 files):
- Supplementary Files/
- Supplementary Files/Bile fluid.pzfx
- Supplementary Files/Body weight.xlsx
- Supplementary Files/Gallbladder volume.pzfx
- Supplementary Files/Gallbladder wall thickness.pzfx
- Supplementary Files/IHC.pzfx
- Supplementary Files/Liver weight.pzfx
- Supplementary Files/Serum markers quantity.pzfx
- Supplementary Files/WB.pzfx
