# Supplementary material for: Resveratrol prevents gallstones in mice fed on a high fat diet via regulating PPAR-γ and SR-BI
Source: Front Pharmacol. 2025 Mar 17;16:1543865. doi: 10.3389/fphar.2025.1543865 (PMC11955665; doi:10.3389/fphar.2025.1543865)
Supplement: Supplementary file 1 [file DataSheet1.zip › Supplementary Files/Body weight.xlsx]

## Sheet: Sheet3
时间		9.30	10.1	10.2	10.3	10.4	10.5	10.6	10.7	10.8	10.9	10.10	10.11	10.12	10.13	10.14	10.15	10.16	10.17	10.18	10.19	10.20	10.21	10.22	10.23	10.24	10.25	10.26
对照组	1	25.4	25.06	25.09	25.38	25.03	25.21	25.18	25.28	24.98	24.59	24.58	24.35	24.33	28.23	24.59	25.28	25.1	24.93	25.61	25.9	25.71	25.91	25.97	26.2	26.1	26.54	26.66	26.87		26.89	27.10	27.00	27.29
	2	25.11	24.78	24.35	22.16	24.78	24.93	24.66	24.88	24.84	24.8	24.18	23.65	23.9	23.74	23.91	24.58	23.97	24.48	25.03	24.8	24.58	24.87	25.31	25.4	25.86	25.5	26.32	26.23
	3	25.01	24.86	24.56	24.65	24.95	25.02	24.83	24.96	24.76	24.55	24.1	23.8	24.33	24.45	24.59	24.59	24.29	24.6	25.04	25.48	24.62	25.58	24.76	24.69	24.95	24.58	25.45	25.67
	4	28.7	28.55	28.52	28.89	27.79	28.02	28.03	27.98	28.63	28.58	28.06	28.03	27.96	24.38	25.23	28.22	27.02	24.89	23.84	22.45	20.98	22.67	23.43	23.89	24.37	26.03	26.27	23.46
	5	25.02	24.95	24.86	25.19	25.53	25.38	25.58	25.71	25.35	25.08	24.59	24.43	24.48	25.09	28.62	25.15	25.09	25.27	25.68	25.95	25.74	27.72	27.43	28.82	28.17	27.25	26.35	28.27
	MEAN	25.848	25.64	25.476	25.254	25.616	25.712	25.656	25.762	25.712	25.52	25.102	24.852	25	25.178	25.388	25.564	25.094	24.834	25.04	24.916	24.326	25.35	25.38	25.8	25.89	25.98	26.21	26.10		26.00	26.37	26.31	26.52	26.59	26.70	26.67
	SD	1.43297	1.45798	1.54281	2.15305	1.1153	1.16443	1.22821	1.14679	1.47298	1.54152	1.49255	1.61748	1.49264	1.58474	1.66906	1.35818	1.06012	0.276594	0.659485	1.30001	1.74708	1.63684	1.3223	1.69237	1.29903	0.907678	0.403832	1.01		0.90	0.89	0.86	1.21	1.30	1.31	1.01
	N	5	5	5	5	5	5	5	5	5	5	5	5	5	5	5	5	5	5	5	5	5
	增长率		-0.00804704	-0.0143918	-0.0229805	-0.00897555	-0.00526153	-0.00742804	-0.00332714	-0.00526153	-0.0126896	-0.028861	-0.038533	-0.0328072	-0.0259208	-0.0177963	-0.0109873	-0.0291705	-0.0392293	-0.0312597	-0.0360569	-0.0588827	-0.0192665	-0.0181058	-0.00185701	0.00162488	0.00510678	0.014005	0.0097493
	柱状图增长率		-0.00804704	-0.00639626	-0.00871408	0.0143344	0.00374766	-0.00217797	0.00413159	-0.00194084	-0.00746733	-0.0163793	-0.00995937	0.00595526	0.00712	0.00834061	0.00693241	-0.0183852	-0.010361	0.00829508	-0.00495208	-0.0236796
																															=AVERAGE(AF8:AL8)
		25.848	25.64	25.476	25.254	25.616	25.712	25.656	25.762	25.712	25.52	25.102	24.852	25	25.178
		1.43297	1.45798	1.54281	2.15305	1.1153	1.16443	1.22821	1.14679	1.47298	1.54152	1.49255	1.61748	1.49264	1.58474
																=AVERAGE(Q8:W8)							=AVERAGE(X8:AD8)
		=AVERAGE(C16:J16)							=AVERAGE(J8:P8)							=AVERAGE(Q9:W9)							=AVERAGE(X9:AD9)
									=AVERAGE(J9:P9)
胆结石+羧甲基	1	23.39	23.08	22.34	22.15	21.38	20.98	20.2	19.99	19.25	19.36	19.95	19.89	19.54	19.82	20.19	20.65	20.65	21.5	20.85	21.83	22.12	22	21.21	20.46	20.58	20.34	19.67	19.59
	2	23.14	22.64	21.93	20.93	21.35	20.53	19.74	19.28	19.1	19.13	19.17	19.02	19.36	19.69	20.23	20.38	20.39	20.83	20.41	20.71	21.44	22.34	21.31	19.53	19.14	19.21	19.2	19.12
	3	22.53	21.65	20.8	18.91	19.85	19.48	20.24	19.18	18.59	18.81	18.9	19.56	19.17	19.41	20.02	20.51	20.1	20.27	20.3	20.17	21.12	21.58	21.79	20.3	20.69	19.67	19.25	18.78
	4	22.36	22.03	21.42	20.18	20.68	20.01	19.7	19.13	19.22	18.82	19.12	18.62	18.28	18.7	19.46	19.38	18.75	19.99	20.13	20.33	20.68	20.23	19.45	19.78	19.3	19.65	18.79	18.95
	5	24.01	23.1	22.51	20.74	21.38	20.28	20.2	20.11	18.67	18.91	18.49	18.46	19.18	19.51	20	20.2	20.01	20.62	20.41	20.71	21.44	22.72	22.7	20.38	19.51	19.93	20.1	21.8
	6	22.73	22.64	21.87	21.45	21.28	21.05	20.47	19.51	19.42	20.14	19.43	19.88	19.56	19.93	20.08	20.08	20.16	20.52	20.36	20.49	21.84	20.49	20.26	20.75	19.58	19.88	19.21	19.24
	MEAN	23.0267	22.5233	21.8117	20.7267	20.9867	20.3883	20.0917	19.5333	19.0417	19.195	19.1767	19.2383	19.1817	19.51	19.9967	20.2	20.01	20.6217	20.41	20.7067	21.44	21.56	21.12	20.2	19.8	19.78	19.37	19.58		19.29	19.21	19.1	18.79	18.89	19.17	18.88
	SD	0.561387	0.528478	0.571706	1.01569	0.564732	0.545876	0.278593	0.385861	0.306562	0.464498	0.449728	0.57383	0.431371	0.402285	0.254078	0.411866	0.601692	0.47397	0.218556	0.53832	0.465904	0.918495	1.04227	0.415893	0.608084	0.341565	0.413965	1.02409		0.76	0.52	0.43	0.56	0.78	0.63	0.49
	N	6	6	6	6	6	6	6	6	6	6	6	6	5	5	5	5	5	5	4	4	4
	增长率	0	-0.0218587	-0.0527649	-0.0998842	-0.0885929	-0.114577	-0.127461	-0.151708	-0.17306	-0.166401	-0.167197	-0.164519	-0.16698	-0.152721	-0.131587	-0.122756	-0.131008	-0.104444	-0.113636	-0.100753	-0.0689056	-0.0636943	-0.0828025	-0.122756	-0.140127	-0.140996	-0.158801	-0.149682
	柱状图增长率		-0.0218587	-0.0315969	-0.049744	0.0125442	-0.0285102	-0.0145508	-0.0277893	-0.0251706	0.00805252	-0.00095511	0.00321571	-0.00294551	0.017117	0.0249445	0.0101684	-0.00940594	0.030568	-0.0102643	0.0145354	0.0354153
	已食	13.26	12.53	10.64	14.67	14.49	14.88	11.88	12.56	16.81	16.99	18.65	17.45	12.43	12.02	14.55	11.62	12.84	11.7	10.56	18.96
	平均每只鼠摄入饲料	2.21	2.08833	1.77333	2.445	2.415	2.48	1.98	2.09333	2.80167	2.83167	3.10833	3.49	2.486	2.404	2.91	2.324	2.568	2.925	2.64	4.74
	增长率	0	-0.0550528	-0.197587	0.106335	0.0927602	0.122172	-0.104072	-0.0527903	0.267722	0.281297	0.406486	0.579186	0.124887	0.0877828	0.316742	0.0515837	0.161991	0.323529	0.19457	1.1448
	柱状图增长率		-0.0550528	-0.150838	0.378759	-0.0122699	0.0269151	-0.201613	0.0572391	0.338376	0.0107079	0.0977045	0.122788	-0.287679	-0.0329847	0.210483	-0.201375	0.104991	0.139019	-0.0974359	0.795455
																															=AVERAGE(AE31:AK31)
	21.365								19.2681							20.4836		0.254078	0.601692	0.218556	0.465904		20.2014								=AVERAGE(AE32:AK32)
	0.580923								0.430591							0.423484							0.680624
熊去氧胆酸	1	18.8	17.83	17.54	16.92	16.25	15.78	15.51	15.31	15.15	14.73	14.63	14.52	14.38	14.98	14.83	12.93	15.04	15.31	14.77	17.88	16.6	16.03	15.25	14.74	14.41	14.27	14.21
	2	19.34	18.07	17.62	17.06	17.23	16.68	16.52	16.93	16.92	16.07	16.29	16.4	16.42	17.11	17.25	17.59	17.56	18.09	17.77	20.1	19.3	19.18	19.55	19.4	19.05	19.11	20.18
	3	19.09	16.49	18.12	16.28	15.58	15.92	15.46	15.5	15.35	15.56	13.26	15.45	15.35	15.77	15.99	15.97	15.38	15.83	15.27	16.22	16.89	17.35	17.72	18.53	18.34	18.64	19.06
	4	16.8	15.89	15.51	14.68	15.08	13.98	14.33	14.51	14.34	14.08	14.2	13.93	14.12	14.59	15	14.35	14.69	14.65	14.69	15.58	13.94	14.29	13.82	13.4	13.12	13.2	13.77
	5	24.2	22.5	23.15	22.12	20.96	21.05	21.03	20.21	20.45	20.52	17.43	17.99	18.2	18.11	17.9	18.88	19.22	19.51	19.87	22.54	22.85	22.54	23.3	23.62	23.01	22.84	22.72
	6	24.57	22.32	22.52	22.32	22.31	21.38	20.07	20.38	21.14	20.44	17.85	17.28	18.85	18.26	18.45	18.48	18.38	19.69	19.59	21.66	22.51	22.62	22.55	23.08	22.66	22.48	22.52
	7	23.22	21.34	21.48	20.69	19.84	18.92	18.88	18.39	18.53	18.68	20.02	20.01	19.87	20.45	21.3	21.6	21.59	22.77	22.55	24	23.95	24.41	23.98	24.22	23.89	23.58	23.38
	8	23.14	22.19	22.09	21.36	21.03	20.63	20.28	19.99	17.75	17.92	17.18	17.52	17.49	17.24	17.32	17.76	18.16	18.38	18.58	20.08	20.98	21.72	22.15	22.13	21.79	21.5	21.39
	9	22.42	21.2	19.35	19.94	19.32	19.68	18.62	18.04
	MEAN	21.2867	19.7589	19.7089	19.0411	18.6222	18.2244	17.8556	17.6956	17.4537	17.25	16.3575	16.6375	16.835	17.0637	17.255	17.195	17.5025	18.0287	17.8863	19.7575	19.6275	19.7675	19.79	19.89	20.2657	19.4525	19.6537	19.87		19.78	19.8	20.32	20.79	20.76	20.67	20.89
	SD	2.63846	2.5119	2.53644	2.67087	2.4989	2.53896	2.30811	2.12496	2.33253	2.34549	2.08286	1.85996	1.97925	1.80834	1.96138	2.5533	2.2176	2.52988	2.64233	2.80785	3.32267	3.37916	3.59962	3.85013	3.48405	3.68441	3.5249	3.56		3.35	3.21	2.45	2.76	2.34	1.98	2.12
	N	9	9	9	9	9	9	9	9	8	8	8	8	8	8	8	8	8	8	8	8	8	8	8	8	8	8	8
	增长率	0	-0.0717716	-0.0741205	-0.105491	-0.12517	-0.143856	-0.161186	-0.168702	-0.180062	-0.189634	-0.231561	-0.218407	-0.209129	-0.198383	-0.189399	-0.192217	-0.177772	-0.15305	-0.159744	-0.0718368	-0.0779439	-0.0713671	-0.0703101	-0.0656123	-0.0479621	-0.086165	-0.0767108
	柱状图增长率		-0.0717716	-0.00253051	-0.0338821	-0.0219992	-0.0213604	-0.0202414	-0.0089608	-0.0136648	-0.0116737	-0.0517391	0.0171175	0.0118708	0.0135878	0.011208	-0.00347725	0.0178831	0.0300671	-0.00790404	0.104619	-0.00657978	0.00713285	0.00113823	0.00505306	0.0188896	-0.0401276	0.0103457
	已食	5.02	9.85	6.79	6.06	6.51	8.89	9.8	9.37	7.68	9.13	8.38	7.28	10.29	10.49	12.82	8.83	10.49	12.62	14.75	8.38	10.1	9.81	8.45	8.87	8.26	10.79
		4.4	7.36	9.27	9.05	12.97	11.1	12.68	11.36	11.27	20.63	19.12	13.71	11.25	15.75	12.2	15.38	17.57	18.36	19.14	18.14	18.3	14.14	13.31	11.45	8.73	10.15
	mean	4.71	8.605	8.03	7.555	9.74	9.995	11.24	10.365	9.475	14.88	13.75	10.495	10.77	13.12	12.51	12.105	14.03	15.49	16.945	13.26	14.2	11.975	10.88	10.16	8.495	10.47
	每只鼠	1.04667	1.91222	1.78444	1.67889	2.16444	2.22111	2.49778	2.59125	2.36875	3.72	3.4375	2.62375	2.6925	3.28	3.1275	3.02625	3.5075	3.8725	4.23625	3.315	3.55	2.99375	2.72	2.54	2.12375	2.6175
	增长率	0	0.826964	0.704883	0.604034	1.06794	1.12208	1.38641	1.20064	1.01168	2.15924	1.91932	1.22824	1.28662	1.78556	1.65605	1.57006	1.97877	2.28875	2.59766	1.81529	2.01486	1.54246	1.30998	1.15711	0.803609	1.22293
	柱状图增长率	0	0.826964	-0.0668216	-0.0591532	0.289212	0.0261807	0.124562	-0.077847	-0.0858659	0.570449	-0.0759409	-0.236727	0.026203	0.218199	-0.0464939	-0.0323741	0.159025	0.104063	0.0939316	-0.217468	0.0708899	-0.15669	-0.0914405	-0.0661765	-0.163878	0.23249
																															=AVERAGE(AE58:AK58)
									17.0419							18.1789							19.8032
		19.214							2.0762							2.57643							3.58704								=AVERAGE(AE59:AK59)
		2.52909
白藜芦醇	1	22.79	20.68	21.52	19.79	19.32	18.54	18.76	17.84	18.58	18.01	20.23	20.64	20.63	19.87	21.11	21.39	21.52	22.06	22.42
	2	22.4	24.4	21.88	20.46	20.08	19.5	18.84	18.65	18.72	18.12	20.62	20.78	21.83	20.95	20.19	20.28	20.25	20.74	20.58	23.5	23.85	24.94	24.5	24.38	24.24	24.23	24.55
	3	24.33	22.86	22.34	21.68	21.87	20.68	20.58	20.52	20.77	20.02	18.76	19.51	19.32	19.14	18.51	20.28	20	20.12	21.53	21.8	22.45	22.8	22.64	22.78	22.68	22.29	22.59
	4	21.98	20.77	20.13	19.98	19.21	19.44	18.02	17.8	18.02	17.84	18.64	18.63	18.65	18.9	18.23	19.52	18.8	19.45	20.3	21.5	21.78	22.02	22.57	22.85	22.32	21.99	22.17
	5	20.64	20.79	20.12	20.18	19.38	18.39	18.18	17.95	18.32	17.5	17.38	17.01	17.69	17.54	17.87	17.58	18.27	19.35	18.11	19.93	20.49	21.66	21.16	21.32	21.08	21.05	20.95
	6	20.92	21.69	21.13	20.92	19.41	19.64	19.08	18.46	18.28	17.94	18	18.15	17.92	18.25	18.58	18.68	18.71	22.18	19.67	23.01	22.82	24.26	23.52	24.25	24.39	24.16	24.38
	7	21.93	20.01	20.26	19.24	18.55	18.98	18.18	18.85	18.67	18.9	18.42	18.35	18.77	18.69	19.01	16.04	18.52	20.69	19.15	19.93	19.47	20.65	20.26	20.37	20.15	19.9	20.83
	8	22.64	21.18	20.72	19.44	18.98	18.62	17.89	17.64	17.38	17.31	17.15	16.76	17.17	17.02	17.29	17.42	16.79	20.25	19.91	18.53	19.5	20.85	21.21	22.86	22.12	22.9	23.34
	9	21.46	21.04	20.98	20.52	19.34	18.31	18.25	18.42	18.37	17.79	17.42	17.3	18	17.96	18.08	18.7	18.61	19.5	17.56	20.9	21.02	21.67	21.79	22.05	21.55	21.67	21.64
	MEAN	22.1211	21.4911	21.0089	20.2456	19.5711	19.1222	18.6422	18.4589	18.5678	18.1589	18.5133	18.57	18.8867	18.7022	18.7633	18.8767	19.0522	20.4822	19.9144	21.1375	21.4225	22.3562	22.2063	22.6075	22.3163	22.2737	22.5562	22.76		22.87	22.65	22.9	23.3	23.67	23.78	23.79
	SD	1.04368	1.27098	0.74642	0.71307	0.897236	0.726159	0.784131	0.829048	0.867804	0.780106	1.15819	1.39855	1.41655	1.13447	1.1265	1.58427	1.28288	0.998819	1.45002	1.55843	1.48194	1.4468	1.29209	1.27312	1.3684	1.3854	1.34467	1.34		1.65	1.47	1.31	1.45	1.32	1.43	1.54
	N	9	9	9	9	9	9	9	9	9	9	9	9	9	9	9	99	9	9	9	8	8	8	8	8	8	8	8
	增长率	0	-0.0284796	-0.0502788	-0.0847858	-0.115274	-0.135567	-0.157266	-0.165553	-0.160631	-0.179115	-0.163092	-0.16053	-0.146215	-0.154553	-0.151791	-0.146667	-0.138731	-0.0740871	-0.0997539	-0.0444648	-0.0315812	0.0106296	0.00384876	0.0219875	0.00882139	0.00690015	0.0196708
	柱状图增长率	0	-0.0284796	-0.0224382	-0.0363338	-0.0333132	-0.0229363	-0.0251017	-0.00983431	0.00589899	-0.0220214	0.0195191	0.00306086	0.0170526	-0.00976585	0.00326759	0.00604015	0.00930014	0.0750569	-0.0277205	0.0614155	0.0134831	0.0435873	-0.00670953	0.0180692	-0.0128829	-0.00190444	0.0126831
	已食	4.74	8.88	7.25	10.19	7.73	10.2	9.7	13.19	12.66	12.54	14.67	8.41	9.39	8.31	11.99	12.66	14.93	13.77	12.26	12.2	12.91	9.91	9.18	8.43	7.28	8.26
		15.56	8.04	12.65	11.29	12.94	12.81	11.53	11.84	13.44	13.75	16.48	15.41	14.12	17.69	18.53	20.04	20.35	19.32	18.29	18.78	23.4	18.08	20.59	13.29	13.64	15.56
	mean	10.15	8.46	9.95	10.74	10.335	11.505	10.615	12.515	13.05	13.145	15.575	11.91	11.755	13	15.26	16.35	17.64	16.545	15.275	15.49	18.155	13.995	14.885	10.86	10.46	11.91
	每只鼠	2.25556	1.88	2.21111	2.38667	2.29667	2.55667	2.35889	2.78111	2.9	2.92111	3.46111	2.64667	2.61222	2.88889	3.39111	3.63333	3.92	3.67667	3.81875	3.8725	4.53875	3.49875	3.72125	2.715	2.615	2.9775
	增长率	0	-0.166502	-0.0197044	0.0581281	0.0182266	0.133498	0.0458128	0.233005	0.285714	0.295074	0.534483	0.173399	0.158128	0.280788	0.503448	0.610837	0.737931	0.630049	0.504926	0.526108	0.78867	0.378818	0.466502	0.0699507	0.0305419	0.173399
	柱状图增长率	0	-0.166502	0.176123	0.079397	-0.0377095	0.113208	-0.0773577	0.178992	0.0427487	0.00727969	0.184861	-0.235313	-0.0130143	0.105912	0.173846	0.0714286	0.0788991	-0.0620748	-0.0767604	0.0140753	0.172046	-0.229138	0.0635941	-0.270406	-0.0368324	0.138623
																															=AVERAGE(AE87:AK87)
	20.3146								18.5511							19.9498							22.386								=AVERAGE(AE88:AK88)
	0.883097								1.08353							1.35469							1.35175
木犀草素	1	22.34	21.83	21.72	21.01	21.13	20.34	19.25	20.07	19.66	19.81	18.67	18.91	19.7	19.55	18.85	19.31	20	19.86	20.61	22.58	22.53	22.73	22.85	22.64	22.24	22.28	22.37
	2	22.14	21.8	21.51	20.48	20.54	19.69	20.6	19	19.02	19.08	19.03	19.67	20.5	19.06	19.42	18.9	20.07	20.81	20.93	22.2	22.4	22.33	22.03	22.13	21.84	21.87	20.05
	3	18.29	17.37	16.91	16.8	15.98	16.02	15.93	16	17	16.64	16.89	17.05	18.42	17.95	17.68	18.15	18	18.31	18.3
	4	22.46	21.88	21.29	20.66	20.58	20.93	19.72	18.73	19.1	19.12	18.1	18.04	19.07	18.22	18.29	18.41	19.34	19.82	20.14	21.16	21.68	21.82	22.01	22.17	22.01	19.5	20.73
	5	23.46	23.08	22.67	21.97	20.74	20.82	20.29	19.72	19.32	18.94	19.04	18.93	18.87	18.54	19.03	19.22	19.46	19.49	19.76	23.12	22.61	23.4	24.15	24.43	24.36	24.34	24.13
	6	22.31	21.86	21.17	20.61	19.87	15.18	14.97	14.62	14.21	14.29	14.83	14.88	14.61	15.31	15.39	19.97	16.35	16.59	16.9	18.78	18.72	18.16	18.36	19.03	19.63	19.88	20.32
	7	21.19	16.79	16.25	15.67	15.28	18.35	19.08	18.38	17.84	17.62	18.09	18.64	18.45	18.45	18.53	19.83	20.34	20.11	19.48	22.73	22.15	22.72	22.17	22.23	21.82	21.91	22.21
	8	22.89	22.64	22.03	21.38	21.14	19.85	20.26	20.42	19.47	19.31	19.4	19.31	19.41	19.6	19.93	19.94	20.26	20.63	20.41	22.55	22.17	22.12	24.37	22.83	22.69	22.93	23.21
	9	24.75	23.77	23.28	22.31	22.72	20.81	20.94	20.7	20.67	20.19	20.17	20.48	20.35	20.74	21	21.76	21.47	22.82	22	25.42	24.33	25.5	22.22	24.94	25.57	25.45	25.55
	MEAN	22.2033	21.2244	20.7589	20.0989	19.7756	19.11	19.0044	18.6267	18.4767	18.3333	18.2467	18.4344	18.82	18.6022	18.68	19.4989	19.4767	19.8267	19.8367	22.3175	22.0738	22.3475	22.27	22.55	22.52	22.27	22.3212	22.54		22.51	22.67	22.56	22.78	22.59	22.4	22.47
	SD	1.66591	2.30891	2.32635	2.16232	2.33697	2.03016	1.99522	1.94242	1.80687	1.75913	1.49115	1.5527	1.64559	1.41856	1.47733	1.00643	1.41161	1.61738	1.41471	1.7475	1.46247	1.91038	1.72143	1.66383	1.67183	1.88771	1.80958	1.65		1.45	1.86	1.67	1.59	1.48	1.78	1.39
	N	9	9	9	9	9	9	9	9	9	9	9	9	9	9	9	9	9	9	9	8	8	8	8	8	8	8	8
	增长率	0	-0.0440875	-0.0650553	-0.0947806	-0.109343	-0.139318	-0.144072	-0.161087	-0.167843	-0.174298	-0.178201	-0.169744	-0.15238	-0.162188	-0.158685	-0.121804	-0.122804	-0.107041	-0.106591	0.00514187	-0.00583621	0.00649302	0.00300255	0.0156133	0.0142621	0.00300255	0.00531076
	柱状图增长率	0	-0.0440875	-0.0219349	-0.0317936	-0.0160871	-0.0336555	-0.00552358	-0.0198784	-0.00805297	-0.00775753	-0.00472727	0.0102911	0.020915	-0.0115716	0.0041811	0.0438377	-0.00113967	0.0179702	0.000504371	0.125063	-0.0109219	0.0124016	-0.00346795	0.012573	-0.00133038	-0.0111012	0.0023013
	已食	8.5	9.24	8.38	10.66	10.14	7.79	5.49	13.75	11.81	9.71	11.83	16.11	6.67	10.66	12.5	14.09	20.35	12.91	12.67	11.06	11.67	9.46	8.7	8.92	4.77	6.19
		13.32	11.55	12.73	13.5	11.65	12.02	13.58	10.08	11.54	21.14	19.88	18.82	16.98	19.56	17.36	15.83	13.15	18.55	21.93	17.35	21.98	16.1	17.91	16.72	15.6	15.86
	mean	10.91	10.395	10.555	12.08	10.895	9.905	9.535	11.915	11.675	15.425	15.855	17.465	11.825	15.11	14.93	14.96	16.75	15.73	17.3	14.205	16.825	12.78	13.305	12.82	10.185	11.025
	每只鼠	2.42444	2.31	2.34556	2.68444	2.42111	2.20111	2.11889	2.64778	2.59444	3.42778	3.52333	3.88111	2.62778	3.35778	3.31778	3.32444	3.72222	3.49556	4.325	3.55125	4.20625	3.195	3.32625	3.205	2.54625	2.75625
	增长率	0	-0.0472044	-0.032539	0.107241	-0.00137489	-0.0921173	-0.126031	0.0921173	0.0701192	0.413841	0.453254	0.600825	0.083868	0.384968	0.368469	0.371219	0.535289	0.441797	0.585701	0.302016	0.542163	0.171402	0.219523	0.175069	-0.0664528	0.0105408
	柱状图增长率	0	-0.0472044	0.015392	0.144481	-0.098096	-0.0908674	-0.0373549	0.249607	-0.0201427	0.321199	0.0278768	0.101545	-0.322932	0.277801	-0.0119126	0.00200938	0.119652	-0.0608955	0.0998093	-0.178902	0.184442	-0.240416	0.0410798	-0.0364525	-0.205538	0.0824742
																													22.5686
																													1.60286
	20.3108								18.5057							20.2443							22.4027
	2.11798								1.65949							1.44821							1.75925
姜黄素	1	20.52	20.35	20.82	19.83	20.48	19.63	18.78	19.9	18.18	18.53	18.3	18.79	19.39	18.72	19.17	19.58	19.41	19.78	20.23	22.33	21.79	21.69	21.98	20.99	22.78	22.26	22.54
	2	21.94	22.37	21.42	21.16	19.98	19.75	19.82	19.84	19.18	18.58	20.08	19.81	19.5	19.82	19.62	20	20.1	20.92	20.12	22.48	22.87	23.07	21.92	21.8	21.81	21.81	21.69
	3	22.82	22.71	22.84	21.38	20.64	20.78	21.06	20.51	20.19	19.88	20.84	20.88	21.63	20.69	21.16	22.08	22.14	22.78	22.68	23.8	21.75	21.98	23.08	23.17	23.56	23.75	23.63
	4	22.47	21.53	20.62	20.28	19.38	19.38	19.89	19.16	18.99	18.49	18.56	19.03	19.32	18.38	18.53	19.2	19.35	20.45	20.35	22.7	20.59	20.72	21.94	22.56	20.78	20.83	20.98
	5	24.16	19.76	19.75	19.32	19.09	18.52	19.62	14.33	17.88	17.07	17.64	17.45	17.3	17.63	17.49	18.18	18.15	18.59	18.76	20.77	21.92	21.58	21.08	22.73	22.16	22.77	23.28
	6	23.2	21.95	21.36	20.08	19.24	19.55	18.29	18.88	18.09	18.17	19.02	18.34	18.45	18.23	18.71	18.8	19.27	20.03	20.26
	MEAN	22.5183	21.445	21.135	20.3417	19.8017	19.6017	19.5767	18.77	18.7517	18.4533	19.0733	19.05	19.265	18.9117	19.1133	19.64	19.7367	20.425	20.4	22.416	21.784	21.808	22	22.25	22.218	22.284	22.424	22.54		22.78	22.79	22.65	22.77	22.79	23.02	23.25
	SD	1.12405	1.06116	0.941767	0.721767	0.60477	0.662455	0.880316	2.05456	0.799321	0.821841	1.08423	1.08464	1.30336	1.03395	1.12449	1.23272	1.21789	1.27351	1.15596	0.97128	0.72453	0.757876	0.636113	0.769805	0.933218	0.972082	0.982295	1.1		0.98	1.21	1.03	0.97	0.76	0.89	0.78
	N	6	6	6	6	6	6	6	6	6	6	6	6	6	6	6	6	6	6	6	5	5	5	5	5	5	5	5
	增长率	0	-0.0476649	-0.0614314	-0.096662	-0.120642	-0.129524	-0.130634	-0.166457	-0.167271	-0.18052	-0.152986	-0.154023	-0.144475	-0.160166	-0.15121	-0.127822	-0.123529	-0.0929613	-0.0940715	-0.00454445	-0.0326105	-0.0315447	-0.0230183	-0.0119162	-0.0133373	-0.0104063	-0.00418918
	柱状图增长率	0	-0.0476649	-0.0144556	-0.0375365	-0.0265465	-0.0101002	-0.0012754	-0.0412055	-0.000976736	-0.0159097	0.0335983	-0.00122335	0.0112861	-0.0183407	0.0106636	0.0275549	0.00492193	0.0348759	-0.00122399	0.0988235	-0.0281941	0.00110173	0.00880411	0.0113636	-0.0014382	0.00297056	0.00628253
	已食	11.76	14.3	12.21	13.11	13.74	15.6	15.76	12.64	16.53	16.78	12.65	14.5	16.5	16.66	19.03	16.97	17.71	20.2	22.69	16.12	17.59	16.75	18.41	16.3	15.04	16.33
	每只鼠	1.96	2.38333	2.035	2.185	2.29	2.6	2.62667	2.10667	2.755	2.79667	2.10833	2.41667	2.75	2.77667	3.17167	2.82833	2.95167	3.36667	4.538	3.224	3.518	3.35	3.682	3.26	3.008	3.266
	增长率	0	0.215986	0.0382653	0.114796	0.168367	0.326531	0.340136	0.0748299	0.405612	0.426871	0.0756803	0.232993	0.403061	0.416667	0.618197	0.443027	0.505952	0.717687	0.929422	0.370748	0.495748	0.42432	0.565476	0.386054	0.278912	0.388605
	柱状图增长率	0	0.215986	-0.146154	0.0737101	0.0480549	0.135371	0.0102564	-0.19797	0.307753	0.015124	-0.246126	0.146245	0.137931	0.00969697	0.142257	-0.10825	0.0436064	0.140599	0.123267	-0.289555	0.0911911	-0.0477544	0.0991045	-0.114612	-0.0773006	0.0857713
	20.6314
	0.856612								18.8964							20.5021							22.2177						22.8643
									1.16884							1.10005							0.87877						0.945714
									第一周		第二周		第三周		第四周		第五周
									MEAN	SD
								对照组	25.6	1.44	25.3	1.47	25.02	1.15	25.76	0.96	26.45	1.06
								模型组	21.36	0.58	19.27	0.44	20.66	0.47	20.2	0.6	19.04	0.59
								熊去氧胆酸组	19.214	2.52909	17.0419	2.0762	18.1789	2.57643	19.8032	3.58704	20.43	2.6
								白藜芦醇组	20.3146	0.883097	18.5511	1.08353	19.9498	1.35469	22.386	1.35175	23.28	1.45
								木犀草素组	20.3108	2.11798	18.5057	1.65949	20.2443	1.44821	22.4027	1.75925	22.5686	1.60286
								姜黄素组	20.6314	0.856612	18.8964	1.16884	20.5021	1.10005	22.2177	0.87877	22.8643	0.945714
			-3.89	1.75	5
			-0.02	0.77	5
			0	0.97	5
			0.01	1.13	5				25.6	25.3	25.02	25.76	26.45
									1.44	1.47	1.15	0.96	1.06
		-6.89	0.52259	4															-0.0143918	-0.00897555	-0.00742804	-0.00526153	-0.028861	-0.0328072	-0.0177963	-0.0291705	-0.0312597	-0.0588827
		-8.28	0.55	4
		-14.01	0.67	4					21.36	19.27	20.66	20.2	19.04
		-15.88	0.55	4					0.58	0.44	0.47	0.6	0.59
									19.214	17.0419	18.1789	19.8032	20.43
									2.52909	2.0762	2.57643	3.58704	2.6
									20.3146	18.5511	19.9498	22.386	23.28
									0.883097	1.08353	1.35469	1.35175	1.45
									20.3108	18.5057	20.2443	22.4027	22.5686
									2.11798	1.65949	1.44821	1.75925	1.60286		23.0267	22.5233	21.8117	20.7267	20.9867	20.3883	20.0917	19.5333	19.0417	19.195	19.1767	19.2383	19.182	19.51	19.996		20.2	20.01	20.622	20.41	20.705	22.69
									20.6314	18.8964	20.5021	22.2177	22.8643
									0.856612	1.16884	1.10005	0.87877	0.945714
		25.848	25.64	25.476	25.254	25.616	25.712	25.656	25.762	25.712	25.52	25.102	24.852	25	25.178	25.388	25.564	25.094	24.834	25.04	24.916	24.326
		21.2867	19.7589	19.7089	19.0411	18.6222	18.2244	17.8556	17.6956	17.4537	17.25	16.3575	16.6375	16.835	17.0637	17.255	17.195	17.5025	18.0287	17.8863	19.7575	19.6275	19.7675	19.79	19.89	20.2657	19.4525	19.6537	19.87		19.78	19.8	20.32	20.79	20.76	20.67	20.89
		22.1211	21.4911	21.0089	20.2456	19.5711	19.1222	18.6422	18.4589	18.5678	18.1589	18.5133	18.57	18.8867	18.7022	18.7633	18.8767	19.0522	20.4822	19.9144	21.1375	21.4225	22.3562	22.2063	22.6075	22.3163	22.2737	22.5562
		22.2033	21.2244	20.7589	20.0989	19.7756	19.11	19.0044	18.6267	18.4767	18.3333	18.2467	18.4344	18.82	18.6022	18.68	19.4989	19.4767	19.8267	19.8367	22.3175	22.0738	22.3475	22.27	22.55	22.52	22.27	22.3212
		22.5183	21.445	21.135	20.3417	19.8017	19.6017	19.5767	18.77	18.7517	18.4533	19.0733	19.05	19.265	18.9117	19.1133	19.64	19.7367	20.425	20.4	22.416	21.784	21.808	22	22.25	22.218	22.284	22.424

## Sheet: Sheet4
组别		体重(M±SD)
		第一周	第二周	第三周	第四周	第五周
对照组		25.60±1.44	25.30±1.47	25.02±1.15	25.76±0.96	26.45±1.06
模型组		21.36±0.58	19.27±0.44	20.66±0.47	20.20±0.60	19.04±0.59
熊去氧胆酸组		19.21±2.52	17.04±2.07	18.18±2.58	19.80±3.59	20.43±2.60
白藜芦醇组		20.31±0.88	18.55±1.08	19.95±1.35	22.39±1.35	23.28±1.45
木犀草素组		20.31±2.11	18.51±1.65	20.24±1.45	22.40±1.76	22.56±1.60
姜黄素组		20.63±0.85	18.90±1.16	20.50±1.10	22.22±0.88	22.86±0.94
